# Supplementary material for: Predictive Value of the Transthoracic Echocardiography Index for Acute Kidney Injury after Cardiac Valve Surgery
Source: J Cardiovasc Dev Dis. 2022 Sep 21;9(10):316. doi: 10.3390/jcdd9100316 (PMC9604519; doi:10.3390/jcdd9100316)
Supplement: Supplementary file 1 [file jcdd-09-00316-s001.zip]

Archive with 1 entries (1 files):
- jcdd-1893674-supplementary.pdf
